# Supplementary material for: Genome-Wide Identification and Analysis of the EIN3/EIL Transcription Factor Gene Family in Doubled Haploid (DH) Poplar
Source: Int J Mol Sci. 2024 Apr 8;25(7):4116. doi: 10.3390/ijms25074116 (PMC11012330; doi:10.3390/ijms25074116)
Supplement: Supplementary file 1 [file ijms-25-04116-s001.zip]

Archive with 1 entries (1 files):
- ijms-2925532-supplementary.xlsx
