# Supplementary material for: Genome-Wide Identification and Analysis of the EIN3/EIL Transcription Factor Gene Family in Doubled Haploid (DH) Poplar
Source: Int J Mol Sci. 2024 Apr 8;25(7):4116. doi: 10.3390/ijms25074116 (PMC11012330; doi:10.3390/ijms25074116)
Supplement: Supplementary file 1 [file ijms-25-04116-s001.zip › ijms-2925532-supplementary.xlsx]

## Sheet: Supplementary Tables Catalogs
Supplementary Tables Catalogs
Table	Content
Supplementary Table S1	Protein sequences of 7 PsnEIL genes
Supplementary Table S2	Characteristics properties of PsnEIL genes in DH poplar
Supplementary Table S3	Analysis of cis-acting elements in the 2000 bp promoter region of the PsnEIL genes
Supplementary Table S4	The Ka/Ks ratios of duplicated PsnEIL gene pairs in DH poplar
Supplementary Table S5	FPKM values of PsnEIL genes in different doubled haploid plants
Supplementary Table S6	Primer sequences used in this study

## Sheet:  Table S1
Table S1. Protein sequences of 7 PsnEIL genes
Gene Name	Protein sequences
PsnEIL1	MSMFDEMGFCGDIDFFCAPLVEGDVAAPQAEPEATVDDDYSDEEIDVDELERRMWRDKMRLKRLKEQTKSKEGIDIAKQRQSQEQARRKKMSRAQDGILKYMLKMMEVCKAQGFVYGIITEKGKPVTGASDNLREWWKDKVRFDRNGPAAITKYQADNSIPGKNEGSNPIGPTPHTLQELQDTTLGSLLSALMQHCDPPQRRFPLEKGVSPPWWPSGNEKWWPQLGLPEDQGPPPYKKPHDLKKAWKVGVLTAVIKHMSPDIAKIRKLVRQSKCLQDKMTAKESATWLAIINQEESLARELYPDSCPPSSSSAGSGSLVINDCSEYDVEGAEDEPDFDGQECQPETLTYSNLGMERMRERLPLRQQPYPIKGEVISSMDFIQKRKSSSDINMMVDQRIY…
PsnEIL4	MGIFEEMGFCNNLDFFSAPPGEMDVVPECEPEATIEEDYSDEEMDVDELERRMWRDRMLLRRLKEQSKNTEVVDNAKQRQSQEQARRKKMSRAQDGILKYMLKMMEVCKAQGFVYGIIPEKGKPVSGASDNLRGWWKEKVRFDRNGPAAISKYQADHAIPGKSEDCGTAASTPHTLQELQDTTLGSLLSALMQHCDPPQRRFPLEKGVAPPWWPTGNEEWWPQQGLPKDQGPPPYKKPHDLKKAWKVSVLTAVIKHLSPDIAKIRKLVRQSKCLQDKMTAKESATWLAIINQEEALSRKLYPDSCLPMSAGGSGSFIISDSSDYDVEGVDDEPNVEVEDCKPLDVNLFNMATAAGPRDRFMMPPVAPQIKGEHVETNMSFIQKRKQPAGEPHMMVDQKV…
PsnEIN3	MMSMFDETAFCGDMDFFCTPLVEGDVSAPQVEPEVTVEDDYSDEEIDVDELERRMWRDKMRLKRLKEQTRSKEGIDIAKQRQSQEQARRKKMSRAQDGILKYMLKMMEVCKAQGFVYGIIPEKGKPVTGASDNLREWWKDKVRFDRNGPAAIAKYQADNSIPGKDEGCNSIGPTPHTLQELQDTTLGSLLSALMQHCDPPQRRFPLEKGVPPPWWPSGNEEWWPQLGLPKDHGPPPYKKPHDLKKAWKVGVLTAVIKHMSPDIAKIRKLVRQSKCLQDKMTAKESATWLAIINQEESLARELYPNSCPPLSSSGGSGSLVINDSSEYDVEGAEDEPNFDVQECKPETLSYSNLGMERMGERLPLRQQPYPIKGEVITSTDFIRKRKPSSDINMMVDQKI…
PsnEIL5	MGIFEEMGFCNNLDFFSAPPGEMDAVPEREPGATIEEDYSDEEMDVDELERRMWRDRMLLRRLKEQGKNTEVVDHAKHRQSQEQARRKKMSRAQDGILKYMLKMMEVCKAQGFVYGIIPEKGKPVSGASDNLRGWWKEKVRFDRNGPAAISKYQADHSIPGKSEDCGPAASTPHTLQELQDTTLGSLLSALMQHCDPPQRRFPLEKGVAPPWWPTANEEWWPQLGLPKDQGPPPYKKPHDLKKAWKVSVLTAVIKHISPDIAKIRKLVRQSKCLQDKMTAKESATWLAIINQEETLSRKLYPDSCPPVSAGGSGSCVISDSSDYDVEGVDDEPNVEVEDCKRLDVSLFNMETAAGPRDRFMMPPAAPQIKGELVETSMDFIQKRKQPAGEPHMLVDQKV…
PsnEIL3a	MGELEEIGADICSDIEVDDIRCGNIAEKDVSDEEIEAEALERRMWKDHVKLKRIKEKQKLAAQQAAEKQKPKQTTDQARRKKMARAQDGILKYMLKLMEVCKARGFVYGIIPEKGKPVSGASDNIRAWWKEKVKFDKNGPAAIAKYEAECLAIGEAENSRNGNSQSVLQDLQDATLGSLLSSLMQHCDPPQRKYPLEKGVPPPWWPTGNEDWWVKLGLSLGQSPPYKKPHDLKKMWKVGVLTAVIKHMTPDIAKIRRHVRQSKCLQDKMTAKESAIWLGVLSRDESLIQQPSIDNGTSGVTESPQGGRGQKKKPAISSDSDYDVHGVDDGVGSVSSKDNRRNQPMDVEPLSSRNDITIPVQDKELGEKRRRRKRPREKSSHADQQSQPPVDECLGVEQT…
PsnEIL3b	MGKLEEIGADICLDIEVDDIRCENIAEKDVSDEEIGAEDMDRRMWKDHVKLKRIKERQKLAVQLAEKQKLKRTYDLARRKKMLRAQDGILKYMLKLMEVCEARGFVYGIIPEKGKPVSGASDNIRAWWKEKVKFDKNGPAAIAKYEAECSAMGELNESRNRNSQSVLEDLQDATLGFPVFFDSALQSPSKEASIGEKGSTTLVANWK*
PsnEIL2	MGELEEIGADICADLEADDIRCDTIAEKDVTDEEIEAEDLERRMWKDRIKLKRLKEKQKLAAQQAAEKQKPKQTSDQARRKKMSRAQDGILKYMLKLMEVCKARGFVYGIIPEKGKPVSGASDNIRAWWKEKVRFDKNGPAAIAKYEAECLAMGEAENSKNGNSQSALQDLQDATLGDNGTSGVTETPQGGHGQKKKRAISSDSDYDVDGADDGVGSVSSKDNRRNQSMDVEPLNSRDDATNPVQDKELGKKQPRRKRPRVRSSHADQHPQPQLNDDHLGVERTSTLPDINHTDLQPVDYQMHDTQHENFTSSTLRPLENGFVGESNLPQSDFNYYAGVPSANVNSTEKIYADKGPAFYPLGQNSVLHHETTYSNFYNPSLDYGTNHDRQPSQMTMSIR…

## Sheet: Table S2
Table S2. Characteristics properties of PsnEIL genes in DH poplar
Gene Name	Gene ID	Chromosomal Location	Number of Exon	Number of Intron	Gene Length (bp)	CDS Length (bp)	Number of Amino Acid (aa)	Molecular Weight (kDa)	Theoretical pI	Instability Index	Grand Average of Hydropathicity (GRAVY)	Subcellular Localization
PsnEIL1	Px_DH20643.t1	Chr09:12841536-12843425	1	0	1890	1890	629	71,380.37	5.72	57.17	-0.764	Nucleus
PsnEIL2	Px_DH00156.t1	Chr01:1428470-1430935	5	4	2466	1410	469	52,600.85	5.12	47.71	-1.026	Nucleus
PsnEIL3a	Px_DH08523.t1	Chr03:19769616-19772771	2	1	3156	1788	595	66,726.84	5.65	53.92	-0.792	Nucleus
PsnEIL3b	Px_DH00157.t1	Chr01:1432794-1434036	2	1	1243	624	207	23,486.95	6.66	52.28	-0.615	Nucleus
PsnEIL4	Px_DH17071.t1	Chr08:691445-695771	1	0	4327	1989	662	74,934.21	5.29	54.71	-0.747	Nucleus
PsnEIL5	Px_DH23014.t1	Chr10:22176683-22178662	1	0	1980	1980	659	74,463.65	5.49	51.75	-0.755	Nucleus
PsnEIN3	Px_DH10384.t1	Chr04:20034049-20035902	1	0	1854	1854	617	70,025.84	5.68	51.73	-0.771	Nucleus

## Sheet: Table S3
Table S3. Analysis of cis-acting elements in the 2000 bp promoter region of the PsnEIL genes
Gene Name	Site Name	Sequence	Position	Function description	Function	Classification
PsnEIL4	TGA-element	AACGAC	1107	auxin-responsive element	Auxin	Phytohormones
PsnEIL2	TC-rich repeats	GTTTTCTTAC	1267	cis-acting element involved in defense and stress responsiveness	Defense and stress	Stress
PsnEIL2	TC-rich repeats	ATTCTCTAAC	1897	cis-acting element involved in defense and stress responsiveness	Defense and stress	Stress
PsnEIL3b	TC-rich repeats	ATTCTCTAAC	1490	cis-acting element involved in defense and stress responsiveness	Defense and stress	Stress
PsnEIL4	TC-rich repeats	ATTCTCTAAC	924	cis-acting element involved in defense and stress responsiveness	Defense and stress	Stress
PsnEIL1	TC-rich repeats	ATTCTCTAAC	470	cis-acting element involved in defense and stress responsiveness	Defense and stress	Stress
PsnEIL5	TC-rich repeats	ATTCTCTAAC	915	cis-acting element involved in defense and stress responsiveness	Defense and stress	Stress
PsnEIL3a	TATC-box	TATCCCA	897	cis-acting element involved in gibberellin-responsiveness	Gibberellin	Phytohormones
PsnEIL3a	TATC-box	TATCCCA	1143	cis-acting element involved in gibberellin-responsiveness	Gibberellin	Phytohormones
PsnEIL3a	LTR	CCGAAA	1926	cis-acting element involved in low-temperature responsiveness	Low-temperature	Stress
PsnEIL1	LTR	CCGAAA	1118	cis-acting element involved in low-temperature responsiveness	Low-temperature	Stress
PsnEIL3b	TCA-element	TCAGAAGAGG	165	cis-acting element involved in salicylic acid responsiveness	Salicylic acid	Phytohormones
PsnEIL3b	TCA-element	TCAGAAGAGG	1783	cis-acting element involved in salicylic acid responsiveness	Salicylic acid	Phytohormones
PsnEIN3	TCA-element	CCATCTTTTT	1597	cis-acting element involved in salicylic acid responsiveness	Salicylic acid	Phytohormones
PsnEIL1	TCA-element	CCATCTTTTT	248	cis-acting element involved in salicylic acid responsiveness	Salicylic acid	Phytohormones
PsnEIL1	TCA-element	CCATCTTTTT	825	cis-acting element involved in salicylic acid responsiveness	Salicylic acid	Phytohormones
PsnEIL5	TCA-element	TCAGAAGAGG	197	cis-acting element involved in salicylic acid responsiveness	Salicylic acid	Phytohormones
PsnEIL2	ABRE	ACGTG	1081	cis-acting element involved in the abscisic acid responsiveness	Abscisic acid	Phytohormones
PsnEIL2	ABRE	ACGTG	1546	cis-acting element involved in the abscisic acid responsiveness	Abscisic acid	Phytohormones
PsnEIN3	ABRE	ACGTG	1722	cis-acting element involved in the abscisic acid responsiveness	Abscisic acid	Phytohormones
PsnEIL4	ABRE	ACGTG	1306	cis-acting element involved in the abscisic acid responsiveness	Abscisic acid	Phytohormones
PsnEIL1	ABRE	ACGTG	1284	cis-acting element involved in the abscisic acid responsiveness	Abscisic acid	Phytohormones
PsnEIL3b	ARE	AAACCA	813	cis-acting regulatory element essential for the anaerobic induction	Anaerobic induction	Stress
PsnEIL3a	ARE	AAACCA	546	cis-acting regulatory element essential for the anaerobic induction	Anaerobic induction	Stress
PsnEIL3a	ARE	AAACCA	1093	cis-acting regulatory element essential for the anaerobic induction	Anaerobic induction	Stress
PsnEIL3a	ARE	AAACCA	1942	cis-acting regulatory element essential for the anaerobic induction	Anaerobic induction	Stress
PsnEIL3a	ARE	AAACCA	1959	cis-acting regulatory element essential for the anaerobic induction	Anaerobic induction	Stress
PsnEIL3a	ARE	AAACCA	1982	cis-acting regulatory element essential for the anaerobic induction	Anaerobic induction	Stress
PsnEIN3	ARE	AAACCA	382	cis-acting regulatory element essential for the anaerobic induction	Anaerobic induction	Stress
PsnEIL4	ARE	AAACCA	420	cis-acting regulatory element essential for the anaerobic induction	Anaerobic induction	Stress
PsnEIL4	ARE	AAACCA	1212	cis-acting regulatory element essential for the anaerobic induction	Anaerobic induction	Stress
PsnEIL1	ARE	AAACCA	1130	cis-acting regulatory element essential for the anaerobic induction	Anaerobic induction	Stress
PsnEIL5	ARE	AAACCA	24	cis-acting regulatory element essential for the anaerobic induction	Anaerobic induction	Stress
PsnEIL5	ARE	AAACCA	411	cis-acting regulatory element essential for the anaerobic induction	Anaerobic induction	Stress
PsnEIL3a	AuxRR-core	GGTCCAT	1831	cis-acting regulatory element involved in auxin responsiveness	Auxin	Phytohormones
PsnEIL5	AuxRR-core	GGTCCAT	1582	cis-acting regulatory element involved in auxin responsiveness	Auxin	Phytohormones
PsnEIL5	circadian	CAAAGATATC	1505	cis-acting regulatory element involved in circadian control	Circadian control	Plant growth
PsnEIL2	G-Box	CACGTT	1081	cis-acting regulatory element involved in light responsiveness	Light responsiveness	Light responsive
PsnEIL2	G-Box	CACGTT	1545	cis-acting regulatory element involved in light responsiveness	Light responsiveness	Light responsive
PsnEIN3	G-box	CACGTC	1721	cis-acting regulatory element involved in light responsiveness	Light responsiveness	Light responsive
PsnEIL4	G-box	CACGTC	1305	cis-acting regulatory element involved in light responsiveness	Light responsiveness	Light responsive
PsnEIL1	G-Box	CACGTT	1283	cis-acting regulatory element involved in light responsiveness	Light responsiveness	Light responsive
PsnEIL1	G-box	CACGAC	413	cis-acting regulatory element involved in light responsiveness	Light responsiveness	Light responsive
PsnEIL2	TGACG-motif	TGACG	48	cis-acting regulatory element involved in the MeJA-responsiveness	MeJA	Phytohormones
PsnEIL2	TGACG-motif	TGACG	1443	cis-acting regulatory element involved in the MeJA-responsiveness	MeJA	Phytohormones
PsnEIL2	TGACG-motif	TGACG	1449	cis-acting regulatory element involved in the MeJA-responsiveness	MeJA	Phytohormones
PsnEIL2	TGACG-motif	TGACG	1660	cis-acting regulatory element involved in the MeJA-responsiveness	MeJA	Phytohormones
PsnEIL2	CGTCA-motif	CGTCA	48	cis-acting regulatory element involved in the MeJA-responsiveness	MeJA	Phytohormones
PsnEIL2	CGTCA-motif	CGTCA	1443	cis-acting regulatory element involved in the MeJA-responsiveness	MeJA	Phytohormones
PsnEIL2	CGTCA-motif	CGTCA	1449	cis-acting regulatory element involved in the MeJA-responsiveness	MeJA	Phytohormones
PsnEIL2	CGTCA-motif	CGTCA	1660	cis-acting regulatory element involved in the MeJA-responsiveness	MeJA	Phytohormones
PsnEIL3b	TGACG-motif	TGACG	639	cis-acting regulatory element involved in the MeJA-responsiveness	MeJA	Phytohormones
PsnEIL3b	TGACG-motif	TGACG	1665	cis-acting regulatory element involved in the MeJA-responsiveness	MeJA	Phytohormones
PsnEIL3b	CGTCA-motif	CGTCA	639	cis-acting regulatory element involved in the MeJA-responsiveness	MeJA	Phytohormones
PsnEIL3b	CGTCA-motif	CGTCA	1665	cis-acting regulatory element involved in the MeJA-responsiveness	MeJA	Phytohormones
PsnEIN3	TGACG-motif	TGACG	660	cis-acting regulatory element involved in the MeJA-responsiveness	MeJA	Phytohormones
PsnEIN3	CGTCA-motif	CGTCA	660	cis-acting regulatory element involved in the MeJA-responsiveness	MeJA	Phytohormones
PsnEIL4	TGACG-motif	TGACG	1304	cis-acting regulatory element involved in the MeJA-responsiveness	MeJA	Phytohormones
PsnEIL4	TGACG-motif	TGACG	1484	cis-acting regulatory element involved in the MeJA-responsiveness	MeJA	Phytohormones
PsnEIL4	CGTCA-motif	CGTCA	1304	cis-acting regulatory element involved in the MeJA-responsiveness	MeJA	Phytohormones
PsnEIL4	CGTCA-motif	CGTCA	1484	cis-acting regulatory element involved in the MeJA-responsiveness	MeJA	Phytohormones
PsnEIL1	CGTCA-motif	CGTCA	109	cis-acting regulatory element involved in the MeJA-responsiveness	MeJA	Phytohormones
PsnEIL1	TGACG-motif	TGACG	109	cis-acting regulatory element involved in the MeJA-responsiveness	MeJA	Phytohormones
PsnEIL5	TGACG-motif	TGACG	1689	cis-acting regulatory element involved in the MeJA-responsiveness	MeJA	Phytohormones
PsnEIL5	CGTCA-motif	CGTCA	1689	cis-acting regulatory element involved in the MeJA-responsiveness	MeJA	Phytohormones
PsnEIL2	O2-site	GATGATGTGG	1669	cis-acting regulatory element involved in zein metabolism regulation	Zein metabolism	Plant growth
PsnEIL3b	O2-site	GATGA(C/T)(A/G)TG(A/G)	1575	cis-acting regulatory element involved in zein metabolism regulation	Zein metabolism	Plant growth
PsnEIL3a	O2-site	GATGATGTGG	1758	cis-acting regulatory element involved in zein metabolism regulation	Zein metabolism	Plant growth
PsnEIL4	O2-site	GTTGACGTGA	1302	cis-acting regulatory element involved in zein metabolism regulation	Zein metabolism	Plant growth
PsnEIL1	O2-site	GTTGACGTGA	1194	cis-acting regulatory element involved in zein metabolism regulation	Zein metabolism	Plant growth
PsnEIL2	CAT-box	GCCACT	1648	cis-acting regulatory element related to meristem expression	Meristem expression	Plant growth
PsnEIL3a	CAT-box	GCCACT	1737	cis-acting regulatory element related to meristem expression	Meristem expression	Plant growth
PsnEIN3	GCN4_motif	TGAGTCA	1467	cis-regulatory element involved in endosperm expression	Endosperm expression	Plant growth
PsnEIL2	HD-Zip 1	CAAT(A/T)ATTG	1392	element involved in differentiation of the palisade mesophyll cells	Palisade mesophyll cells	Plant growth
PsnEIL3a	GC-motif	CCCCCG	1923	enhancer-like element involved in anoxic specific inducibility	Anoxic specific inducibility	Stress
PsnEIL3b	GARE-motif	TCTGTTG	672	gibberellin-responsive element	Gibberellin	Phytohormones
PsnEIL3b	GARE-motif	TCTGTTG	1881	gibberellin-responsive element	Gibberellin	Phytohormones
PsnEIL3b	P-box	CCTTTTG	712	gibberellin-responsive element	Gibberellin	Phytohormones
PsnEIL4	P-box	CCTTTTG	118	gibberellin-responsive element	Gibberellin	Phytohormones
PsnEIL4	P-box	CCTTTTG	619	gibberellin-responsive element	Gibberellin	Phytohormones
PsnEIL1	P-box	CCTTTTG	829	gibberellin-responsive element	Gibberellin	Phytohormones
PsnEIL5	P-box	CCTTTTG	614	gibberellin-responsive element	Gibberellin	Phytohormones
PsnEIL5	P-box	CCTTTTG	1839	gibberellin-responsive element	Gibberellin	Phytohormones
PsnEIL4	AACA_motif	TAACAAACTCCA	966	involved in endosperm-specific negative expression	Endosperm-specific negative expression	Plant growth
PsnEIL3b	GT1-motif	GGTTAA	178	light responsive element	Light responsive	Light responsive
PsnEIL3a	GT1-motif	GGTTAA	1971	light responsive element	Light responsive	Light responsive
PsnEIN3	GT1-motif	GGTTAAT	76	light responsive element	Light responsive	Light responsive
PsnEIN3	GT1-motif	GGTTAAT	112	light responsive element	Light responsive	Light responsive
PsnEIN3	GT1-motif	GGTTAA	793	light responsive element	Light responsive	Light responsive
PsnEIN3	GT1-motif	GGTTAA	1505	light responsive element	Light responsive	Light responsive
PsnEIL4	GT1-motif	GGTTAA	112	light responsive element	Light responsive	Light responsive
PsnEIL4	GT1-motif	GGTTAA	210	light responsive element	Light responsive	Light responsive
PsnEIL4	GT1-motif	GGTTAAT	258	light responsive element	Light responsive	Light responsive
PsnEIL4	GT1-motif	GGTTAA	259	light responsive element	Light responsive	Light responsive
PsnEIL4	GT1-motif	GGTTAA	436	light responsive element	Light responsive	Light responsive
PsnEIL1	GT1-motif	GGTTAA	1338	light responsive element	Light responsive	Light responsive
PsnEIL5	GT1-motif	GGTTAA	247	light responsive element	Light responsive	Light responsive
PsnEIL3b	MBS	CAACTG	219	MYB binding site involved in drought-inducibility	Drought-inducibility	Stress
PsnEIL3a	MBS	CAACTG	250	MYB binding site involved in drought-inducibility	Drought-inducibility	Stress
PsnEIL1	MBS	CAACTG	1973	MYB binding site involved in drought-inducibility	Drought-inducibility	Stress
PsnEIL2	MBSI	aaaAaaC(G/C)GTTA	1814	MYB binding site involved in flavonoid biosynthetic genes regulation	Flavonoid biosynthetic	Plant growth
PsnEIL3a	MBSI	aaaAaaC(G/C)GTTA	1300	MYB binding site involved in flavonoid biosynthetic genes regulation	Flavonoid biosynthetic	Plant growth
PsnEIL3a	MRE	AACCTAA	359	MYB binding site involved in light responsiveness	Light responsive	Light responsive
PsnEIL2	Box 4	ATTAAT	817	part of a conserved DNA module involved in light responsiveness	Light responsive	Light responsive
PsnEIL2	Box 4	ATTAAT	896	part of a conserved DNA module involved in light responsiveness	Light responsive	Light responsive
PsnEIL2	Box 4	ATTAAT	966	part of a conserved DNA module involved in light responsiveness	Light responsive	Light responsive
PsnEIL2	Box 4	ATTAAT	1333	part of a conserved DNA module involved in light responsiveness	Light responsive	Light responsive
PsnEIL2	ATCT-motif	AATCTAATCC	708	part of a conserved DNA module involved in light responsiveness	Light responsive	Light responsive
PsnEIL3b	Box 4	ATTAAT	1359	part of a conserved DNA module involved in light responsiveness	Light responsive	Light responsive
PsnEIL3b	ATCT-motif	AATCTAATCC	728	part of a conserved DNA module involved in light responsiveness	Light responsive	Light responsive
PsnEIL3a	Box 4	ATTAAT	3	part of a conserved DNA module involved in light responsiveness	Light responsive	Light responsive
PsnEIL3a	Box 4	ATTAAT	134	part of a conserved DNA module involved in light responsiveness	Light responsive	Light responsive
PsnEIL3a	Box 4	ATTAAT	302	part of a conserved DNA module involved in light responsiveness	Light responsive	Light responsive
PsnEIL3a	Box 4	ATTAAT	607	part of a conserved DNA module involved in light responsiveness	Light responsive	Light responsive
PsnEIL3a	Box 4	ATTAAT	617	part of a conserved DNA module involved in light responsiveness	Light responsive	Light responsive
PsnEIL3a	Box 4	ATTAAT	1074	part of a conserved DNA module involved in light responsiveness	Light responsive	Light responsive
PsnEIL3a	Box 4	ATTAAT	1229	part of a conserved DNA module involved in light responsiveness	Light responsive	Light responsive
PsnEIL3a	Box 4	ATTAAT	1254	part of a conserved DNA module involved in light responsiveness	Light responsive	Light responsive
PsnEIL3a	Box 4	ATTAAT	1378	part of a conserved DNA module involved in light responsiveness	Light responsive	Light responsive
PsnEIL3a	Box 4	ATTAAT	1417	part of a conserved DNA module involved in light responsiveness	Light responsive	Light responsive
PsnEIL3a	Box 4	ATTAAT	1427	part of a conserved DNA module involved in light responsiveness	Light responsive	Light responsive
PsnEIL3a	Box 4	ATTAAT	1489	part of a conserved DNA module involved in light responsiveness	Light responsive	Light responsive
PsnEIL3a	Box 4	ATTAAT	1654	part of a conserved DNA module involved in light responsiveness	Light responsive	Light responsive
PsnEIL3a	ATCT-motif	AATCTAATCC	1388	part of a conserved DNA module involved in light responsiveness	Light responsive	Light responsive
PsnEIN3	Box 4	ATTAAT	169	part of a conserved DNA module involved in light responsiveness	Light responsive	Light responsive
PsnEIN3	Box 4	ATTAAT	198	part of a conserved DNA module involved in light responsiveness	Light responsive	Light responsive
PsnEIN3	Box 4	ATTAAT	202	part of a conserved DNA module involved in light responsiveness	Light responsive	Light responsive
PsnEIN3	Box 4	ATTAAT	279	part of a conserved DNA module involved in light responsiveness	Light responsive	Light responsive
PsnEIN3	Box 4	ATTAAT	1871	part of a conserved DNA module involved in light responsiveness	Light responsive	Light responsive
PsnEIN3	ATCT-motif	AATCTAATCC	780	part of a conserved DNA module involved in light responsiveness	Light responsive	Light responsive
PsnEIL4	Box 4	ATTAAT	473	part of a conserved DNA module involved in light responsiveness	Light responsive	Light responsive
PsnEIL4	Box 4	ATTAAT	507	part of a conserved DNA module involved in light responsiveness	Light responsive	Light responsive
PsnEIL4	Box 4	ATTAAT	538	part of a conserved DNA module involved in light responsiveness	Light responsive	Light responsive
PsnEIL4	Box 4	ATTAAT	542	part of a conserved DNA module involved in light responsiveness	Light responsive	Light responsive
PsnEIL1	Box 4	ATTAAT	767	part of a conserved DNA module involved in light responsiveness	Light responsive	Light responsive
PsnEIL1	Box 4	ATTAAT	1066	part of a conserved DNA module involved in light responsiveness	Light responsive	Light responsive
PsnEIL1	Box 4	ATTAAT	1105	part of a conserved DNA module involved in light responsiveness	Light responsive	Light responsive
PsnEIL5	Box 4	ATTAAT	500	part of a conserved DNA module involved in light responsiveness	Light responsive	Light responsive
PsnEIL5	Box 4	ATTAAT	531	part of a conserved DNA module involved in light responsiveness	Light responsive	Light responsive
PsnEIL5	Box 4	ATTAAT	535	part of a conserved DNA module involved in light responsiveness	Light responsive	Light responsive
PsnEIL5	Box 4	ATTAAT	1414	part of a conserved DNA module involved in light responsiveness	Light responsive	Light responsive
PsnEIL5	Box 4	ATTAAT	1482	part of a conserved DNA module involved in light responsiveness	Light responsive	Light responsive
PsnEIL5	Box 4	ATTAAT	1668	part of a conserved DNA module involved in light responsiveness	Light responsive	Light responsive
PsnEIL2	GATA-motif	GATAGGG	1568	part of a light responsive element	Light responsive	Light responsive
PsnEIL2	TCT-motif	TCTTAC	701	part of a light responsive element	Light responsive	Light responsive
PsnEIL2	I-box	AGATAAGG	1281	part of a light responsive element	Light responsive	Light responsive
PsnEIL3b	TCT-motif	TCTTAC	926	part of a light responsive element	Light responsive	Light responsive
PsnEIL3b	chs-CMA2a	TCACTTGA	1115	part of a light responsive element	Light responsive	Light responsive
PsnEIL3a	chs-CMA2a	TCACTTGA	760	part of a light responsive element	Light responsive	Light responsive
PsnEIL3a	GATA-motif	AAGATAAGATT	690	part of a light responsive element	Light responsive	Light responsive
PsnEIL3a	GATA-motif	GATAGGA	1154	part of a light responsive element	Light responsive	Light responsive
PsnEIN3	chs-CMA1a	TTACTTAA	1754	part of a light responsive element	Light responsive	Light responsive
PsnEIN3	Gap-box	CAAATGAA(A/G)A	464	part of a light responsive element	Light responsive	Light responsive
PsnEIN3	GATA-motif	AAGGATAAGG	595	part of a light responsive element	Light responsive	Light responsive
PsnEIN3	GATA-motif	AAGGATAAGG	1816	part of a light responsive element	Light responsive	Light responsive
PsnEIN3	chs-CMA2a	TCACTTGA	311	part of a light responsive element	Light responsive	Light responsive
PsnEIN3	I-box	AAGATAAGGCT	1814	part of a light responsive element	Light responsive	Light responsive
PsnEIN3	I-box	AGATAAGG	1816	part of a light responsive element	Light responsive	Light responsive
PsnEIL4	chs-CMA1a	TTACTTAA	823	part of a light responsive element	Light responsive	Light responsive
PsnEIL4	LAMP-element	CTTTATCA	1496	part of a light responsive element	Light responsive	Light responsive
PsnEIL4	TCT-motif	TCTTAC	318	part of a light responsive element	Light responsive	Light responsive
PsnEIL4	TCT-motif	TCTTAC	1544	part of a light responsive element	Light responsive	Light responsive
PsnEIL4	TCCC-motif	TCTCCCT	43	part of a light responsive element	Light responsive	Light responsive
PsnEIL1	TCT-motif	TCTTAC	751	part of a light responsive element	Light responsive	Light responsive
PsnEIL1	I-box	atGATAAGGTC	1488	part of a light responsive element	Light responsive	Light responsive
PsnEIL1	I-box	cGATAAGGCG	1781	part of a light responsive element	Light responsive	Light responsive
PsnEIL1	I-box	AGATAAGG	1783	part of a light responsive element	Light responsive	Light responsive
PsnEIL1	GATA-motif	AAGGATAAGG	867	part of a light responsive element	Light responsive	Light responsive
PsnEIL1	GA-motif	ATAGATAA	1785	part of a light responsive element	Light responsive	Light responsive
PsnEIL5	TCCC-motif	TCTCCCT	76	part of a light responsive element	Light responsive	Light responsive
PsnEIL5	TCCC-motif	TCTCCCT	267	part of a light responsive element	Light responsive	Light responsive
PsnEIL5	TCCC-motif	TCTCCCT	897	part of a light responsive element	Light responsive	Light responsive
PsnEIL5	TCT-motif	TCTTAC	307	part of a light responsive element	Light responsive	Light responsive
PsnEIL5	TCT-motif	TCTTAC	1765	part of a light responsive element	Light responsive	Light responsive
PsnEIL5	TCT-motif	TCTTAC	1923	part of a light responsive element	Light responsive	Light responsive
PsnEIL3b	AT1-motif	AATTATTTTTTATT	1508	part of a light responsive module	Light responsive	Light responsive
PsnEIL3b	AE-box	AGAAACAA	1876	part of a module for light response	Light responsive	Light responsive
PsnEIN3	AE-box	AGAAACAA	23	part of a module for light response	Light responsive	Light responsive
PsnEIL4	AE-box	AGAAACTT	282	part of a module for light response	Light responsive	Light responsive
PsnEIL4	AE-box	AGAAACTT	1773	part of a module for light response	Light responsive	Light responsive
PsnEIL5	AE-box	AGAAACTT	271	part of a module for light response	Light responsive	Light responsive
PsnEIL2	WUN-motif	AAATTTCCT	555	wound-responsive element	Wound	Stress

## Sheet: Table S4
Table S4. The Ka/Ks ratios of duplicated PsnEIL gene pairs in DH poplar
Duplication Gene Pair ID		Duplication Gene Pair Name		Chromosome	Duplication Type	Ka	Ks	Ka/Ks
Px_DH00156.t1	Px_DH00157.t1	PsnEIL2	PsnEIL3b	Chr01/Chr01	Tandem	0.18441	0.407675	0.452347
Px_DH17071.t1	Px_DH23014.t1	PsnEIL4	PsnEIL5	Chr08/Chr10	Segmental	0.047456	0.161973	0.292985
Px_DH00156.t1	Px_DH08523.t1	PsnEIL2	PsnEIL3a	Chr01/Chr03	Segmental	0.083016	0.225625	0.36794

## Sheet: Table S5
Table S5. FPKM values of PsnEIL genes in different doubled haploid plants
Gene ID	DT	DH1588	DH1717	DH1207	DH1716
PsnEIL1	19.94	108.963	252.32	56.5167	186.27
PsnEIL4	24.3233	57.0267	160.66	38.27	133.2
PsnEIN3	75.8033	188.36	423.187	113.497	248.477
PsnEIL5	9.23667	38.1033	93.9767	10.7767	117.247
PsnEIL3a	4.56667	3.79	5.19333	5.11	4.27
PsnEIL3b	1.47	1.02	2.23667	0.836667	2.63667
PsnEIL2	4.67667	7.13333	11.5867	4.57	11.2933

## Sheet: Table S6
Table S6. Primer sequences used in this study
Primer name	Sequence (5' to 3')
PsnEIL1_pENTR_F	CACCATGTCGATGTTTGATGAGATGG
PsnEIL1_pENTR_R	TTAGAACCAGATTGAAACATCCTG
PsnEIL1_pBI121_F	CACGGGGGACTCTAGATGTCGATGTTTGATGAGATGG
PsnEIL1_pBI121_R	GATCGGGGAAATTCGTTAGAACCAGATTGAAACATCCTG
PsnEIL1_RT_F	TGTCATCTTTCCTCAGCCATC
PsnEIL1_RT_R	CGTTGTGATTGTCCTGTTGATG
PsnEIL4_RT_F	AGGGTTTTGTGTACGGGATC
PsnEIL4_RT_R	AAGGTGTGAGGTGTGGATG
PsnEIN3_RT_F	CGTGGAAGGAGATGTGAGTG
PsnEIN3_RT_R	TGCTTCTGGTCTGCTCTTTTAG
PsnEIL5_RT_F	GAGCAGGGTAAGAATACGGAAG
PsnEIL5_RT_R	TCCCATACACAAAACCCTGAG
PsnActin7_RT_F	GGATATTCAGCCCCTTGTCTG
PsnActin7_RT_R	TCGTCACCAACATAAGCATCC
PsnERF33_RT_F	GTTGAAAGAGTGAGGGAGTCG
PsnERF33_RT_F	GCAGCCTTTCCAGATGAATTC
PsnERF34_RT_F	ATCCGTGGAGATAAAGCCAAG
PsnERF34_RT_F	AAAACTAGCCATACCAGCCG
PsnERF102_RT_F	CAAATGGGTGGCTGAAATTCG
PsnERF102_RT_F	CTGGGAAATGGCTGGAGAG
